# Supplementary material for: RNA-Seq analyses reveal the order of tRNA processing events and the maturation of C/D box and CRISPR RNAs in the hyperthermophile Methanopyrus kandleri
Source: Nucleic Acids Res. 2013 Apr 25;41(12):6250–8. doi: 10.1093/nar/gkt317 (PMC3695527; doi:10.1093/nar/gkt317)
Supplement: Supplementary Data [file supp_gkt317_nar-00764-v-2013-File007.zip]

Archive with 2 entries (2 files):
- Su_Suppl_Material.pdf
- Su_table_S1.xlsx
