# Supplementary material for: RNA-Seq analyses reveal the order of tRNA processing events and the maturation of C/D box and CRISPR RNAs in the hyperthermophile Methanopyrus kandleri
Source: Nucleic Acids Res. 2013 Apr 25;41(12):6250–8. doi: 10.1093/nar/gkt317 (PMC3695527; doi:10.1093/nar/gkt317)
Supplement: Supplementary Data [file supp_gkt317_nar-00764-v-2013-File007.zip › Su_table_S1.xlsx]

## Sheet: tRNAs
tRNAs
#	Start	End	Isotype		Sequence	Region	Begin	End	Sample 1	Sample 2	Sample 3	C8U Reads	C8U reads	C8U reads
tRNA	tRNA gene		tRNA	Anticodon	tRNA sequence without introns and without C8 to U8 editing	5' leader	Intron Bounds		Mapped reads	Mapped reads	Mapped reads	total	with 5' leader	with intron
1	37227	37152	Gly	TCC	GCGGCCGCAGTCTAGTCTGGTAGGACGCGGGCCTTCCGAGCCCGTGGCCCGGGTTCAAATCCCGGCGGCCGCACCA	GGTGGA	0	0	5074	5863	8629	4	0
2	51546	51622	Ala	GGC	GGGCCCGCAGCTCAGCCTGGCAGAGCGCGGCCTTGGCGCGGCCGTGGCCCCGGGTTCAAATCCCGGCGGGTCCACCA	ATCACCTTGATGTTCGGGTGCCTATGGACGAA	0	0	1758	2151	2362	4	0
3	51735	51812	Ile	GAT	GGGCCCGCAGCTCAGCCAGGTTAGAGCGCGGGGCTGATAACCCCGAGGTCCCGGGTTCAAATCCCGGCGGGCCCACCA	GATTAATAAGTTCGTAAGGGGAGGGCCAGCAGCTGGGAGGA	0	0	1612	1732	1777	3	0
4	55068	55221	Trp	CCA	GGGCCCGCGGTGTAGCCAGGTCTATCATGCGGGGCTCCAGACCCCGTGACCCGGGTTCAAATCCCGGCGGGCCCACCA	GGGAAC	55108	55183	17030	15070	10429	92	0	92
5	93290	93212	Met (ini)	CAT	AGCGGGGCGGGGTAGCCAGGTCCATCCCGCCGGGCTCATAACCCGGAGGTCCCGGGTTCAAATCCCGGCCCCGCTACCA	GGCCGGC	0	0	11911	5076	8686	20	0
6	172302	172377	Gln	TTG	AGGGCCGTGGGGTAGCGGTCTATCCTGCGGGGCTTTGGACCCCGCGACCCCGGTTCAAATCCGGGCGGCCCTACCA	GTTATATAGGATGCATAGAGGTTGGGCTGATGGGAGC	0	0	7887	4355	4546	no C8
7	188165	188253	Sec	TCA	GGCCGCCGTCACCGGGGTGGTCCCCGGGCCGGACTTCAGATCCGGCGCGCCCCGAGTGGGGCGCGGGGTTCAATTCCCCGCGGCGGCCG	GAAGCCCGGTACCGAAAG			234	1292	3413	no C8
8	272692	272615	Thr	TGT	GCCGCGGCAGCTTAGCCTGGTTAGAGCGCGGGACTTGTAATCCCGTGGTCCCGGGTTCAAATCCCGGCCGCGGCTCCA	CTGACGATCGTGGCCCGAACGGGCGC	0	0	5526	1600	2110	1	0
9	299603	299530	Val	GAC	GGGCCCGCAGTTCAGCCCGGCAGAACGCCGGCCTGACGAGCCGGTGGTCCCGGGTTCAAATCCCGGCGGGCCCA	GGCGGGGAC	0	0	1902	1798	2209	10	0
10	382165	382053	Met	CAT	GCCGGGGCAGCTTAGCCTGGTAGAGCGCGGGGCTCATAACCCCGAGGTCCCGGGTTCAAATCCCGGCCCCGGCACCA	GGGCGTA	382127	382092	3009	3412	9661	33	0	14
11	384999	385073	Met	CAT	GGGCCCGCAGCTCAGTCCGGTTAGAGCGCGGGGCTCATAACCCCGTGGTCCCGGGTTCAAATCCCGGCGGGCCCA	GGGTAGTC	0	0	2655	2868	3649	6	0
12	464925	465001	Ala	TGC	GGGCCCGCAGCTCAGTCTGGCAGAGCGCGGCCCTTGCGAGGCCGTGGCCCCGGGTTCAAATCCCGGCGGGTCCACCA	GGGACGAA	0	0	1853	2766	3759	0	0
13	512322	512249	Arg	GCG	GGCCCCGCAGTCTAGCCTGGATAGGACGCGGGCCTGCGGAGCCCGTAGCCCGGGTTCAAATCCCGGCGGGGCCA	GGGAGCA	0	0	1274	1398	1375	0	0
14	563671	563760	Leu	TAA	GCGGGGGCGCCCGAGCCTGGTCGAAGGGGGCGGACTTAAGATCCGCTGGCCGTAGGGCCGTCCCGGGTTCAAATCCCGGCCCCCGCACCA	ATGATGGCCTGAAATGGGC	0	0	3242	4075	4715	19	0
15	566035	566125	Ser	TGA	GCCGGGGCGGCCGAGCCCGGTCCAAGGCGCGGGACTTGAGATCCCGTGGCCCGTATGGGCCGCCCGGGTTCAAATCCCGGCCCCGGCGCCA	ATTAATTGTTGGAGAA	0	0	870	2014	1784	45	0
16	584970	585046	Val	TAC	GGGCCCGCAGTTCAGCCCGGCAGAACGCCGGCCTTACGAGCCGGTGGTCCCGGGTTCAAATCCCGGCGGGCCCACCA	GGCGC	0	0	923	1529	1040	0	0
17	589641	589730	Leu	GAG	GCGGGGGCGCCCGAGCCTGGTCAAAGGGGCGGGAATGAGGATCCCGTGGCCGTAGGGCCGTCCCGGGTTCAAATCCCGGCCCCCGCACCA	ATCACTGGACGCGCCC	0	0	6118	6930	10480	71	4
18	657703	657626	Asp	GTC	GCCCCGGCGGTGTAGCCCGGTCTATCATCCGGGCCTGTCGAGCCCGGGACCCGGGTTCAAATCCCGGCCGGGGCGCCA	GGAGGGATGAGA	0	0	23871	8457	27326	18	9
19	674642	674559	Leu	TAG	GCGGGGGCGCCCGAGCCTGGTCAAAGGGGCGGGACTTAGGATCCCGTGGCCGTAGGGCCGTCCCGGGTTCAAATCCCGGCCCCCGCACCA	GACCGGC	0	0	7627	4981	6940	115	0
20	720653	720730	Lys	TTT	GGGCCGGCAGCTCAGTCTGGCTAGAGCGCGGGACTTTTAATCCCGTGGTCCCGGGTTCAAATCCCGGCCGGCCCACCA	GGGTC	0	0	3744	9321	13048	27	0
21	864537	864460	His	GTG	GCCGCGGCAGCTCAGCCTGGTTAGAGCGCCGGCCTGTGGAGCCGGTGGCCCCGGGTTCAAATCCCGGCCGCGGCCCCA	GGGAGCA	0	0	1438	1161	1233	24	0
22	881801	881699	Asn	GTT	GCCGCGGCAGCTCAGTAGGTAGAGCGCGGGACTGTTAATCCCGTGGTCCCCGGTTCAAGTCCGGGCCGCGGCGCCA	GGCTCGGGATTGAG	881764	881738	5305	7502	8492	59	0	17
23	954680	954755	Arg	TCG	GGGCCGGCAGCTCAGTCTGGACAGAGCGCGGGCCTTCGGAGCCCCGTGGTCCCGGGTTCAAATCCCGGCCGGCCCA	GGGCTC	0	0	1487	2450	3042	0	0
24	1020437	1020514	Thr	GGT	GCCGCGGTAGCTCAGCCTGGTTAGAGCGCCGCCTTGGTAAGGCGGTGGTCCCGGGTTCAAATCCCGGCCGCGGCTCCA	GGCGCCGGATGGAACTGGTGAAATCCGGCGTTTGTGGGGATC	0	0	925	1383	1586	no C8
25	1062375	1062279	Cys	GCA	GCCGCGGCAGCCTAGCCTGGCTGGGCGCGGGACTGCAGATCCCGTTACCCGGGTTCAAATCCCGGCCGCGGCTCCA		1062337	1062317	219	297	529	3	0	0
26	1413744	1413873	Glu	TTC	GCCCCGGCGGTGTAGCTCGGTCAATCATGCGGGACTTTCGATCCCGCGACCCGGGTTCAAATCCCGGCCGGGGCACCA	GCGGGGAC	1413815	1413833	3597	5411	4842	136	0	114
27	1499268	1499357	Pro	GGG	GGGGCCGTGGGGTAGCCTGGTCTATCCTCCGCGGCTGGGGGCCGCGGGACCCCGGTTCAAATCCGGGCGGCCCCA	ATCTTCTGGGAGTCCTCCGGTCCACGTCAA	1499308	1499322	2146	3366	2856	no C8
28	1552920	1552830	Ser	GGA	GCCGGGGCGGCCGAGCCCGGTCCAAGGCGCGGGATTGGAGATCCCGTGGCCCGTATGGGCCGCCCGGGTTCAAATCCCGGCCCCGGCGCCA		0	0	921	1430	1100	66	0
29	1560286	1560363	Tyr	GTA	CCGGCCGCAGCTCAGTCTGGCTAGAGCGCGGGACTGTAGATCCCGTGGTCCCGGGTTCAAATCCCGGCGGCCGGACCA	GAGGGGTGCGGGA	0	0	31353	21172	19833	39	4
30	1634571	1634496	Gly	GCC	GCGGCCGCAGTCTAGTCTGGTAGGACGCGGGCCTGCCGAGCCCGTGGCCCGGGTTCAAATCCCGGCGGCCGCACCA	GGCGGCGGAGCGA	0	0	4555	3890	5194	13	0
31	1639188	1639080	Phe	GAA	GCCGCGGCAGCTCAGCCtGGGAGAGCGCCGGACTGAAGATCCGGTGGGCCCGGGTTCAAATCCCGGCCGCGGCACCA	GACGCCGAA	1639894	1639925	4895	4325	5810	227	0	222
32	1640532	1640609	Pro	TGG	GGGGCCGTGGGGTAGCCTGGTCTATCCTTCCGGCTTTGGGGGCCGGAGACCCCGGTTCAAATCCGGGCGGCCCCACCA	GGGTC	0	0	1175	1818	1877	no C8
33	1659600	1659729	Glu	TTC	GCCCCGGCGGTGTAGCCCGGTCAATCATGCGGGACTTTCGATCCCGCGACCCGGGTTCAAATCCCGGCCGGGGCACCA	GGGTACGGAGAC	1659671	1659689	7072	5316	4522	296	0	294
34	1662904	1662827	Arg	TCT	GGGCCCGCAGCTCAGCCTGGACAGAGCGCGGGGCTTCTAACCCCGTGGTCCCGGGTTCAAATCCCGGCGGGTCCGCCA	GGGAGGA	0	A	753	911	1311	0	0
35	1670465	1670555	Ser	GCT	GCCGGGGCGGCCGAGCCCGGTCCAAGGCGCGGGACTGCTAATCCCGTGGCCCGTATGGGCCGCCCGGGTTCAAATCCCGGCCCCGGCGCCA	GGGCAAGGC	0	0	1545	2635	3325	74	0

## Sheet: CD box sRNAs
C/D box sRNAs			terminal hairpin - C box (GA)TGATGA - guide - D' box (CNGA) - C' box (TGATGA) - guide - D box (CNGA) -terminal hairpin
						Plexy targets (quality score)
position	number	coverage	sequence	circularization	orientation	rRNA/tRNA targets D box	rRNA/tRNA targets D' box	sRNA targets D box	sRNA targets D' box
1815	C/D box sRNA 1	12300	CCGGCGATGAGGAGGGTCCGGATGGCCGCGCTCGTGAGGAGAGAACCCGGGGCTGAGCCGGATC	-	pos	MktRNA1_Ala-52 (-22.40)	-	-	sRNA 11-8 (-23.60)
42955	C/D box sRNA 2	900	TTGGGATGATGACGGTTTCAGGCTCCGAGTACGGCCGGAGATGCGGAGAACTCCCCGCGCTGATTCG	-	neg	-	16S_rRNA-180 (-21.40)	C/D box sRNA 104-24 (-20.10)	-
44728	C/D box sRNA 3	1800	CCGGGGATGACGAGGCGACCGAACACCGATAAGTGAGGAACTCAGGCGGCGCTGACCCTTG	+	pos	16S_rRNA-858 (-24.00)	23S_rRNA-1662 (-20.30)	SRP-214 (-20.30)	sRNA 29-12 (-25.00)
69897	C/D box sRNA 4	6100	CGGGCGATGAAGAAGGCCACCACTCGGGAGACGGATGATCGGCCGGGATGACGCCGAGCCCTCAC	+	neg	16S_rRNA-776 (-21.80)	5S_rRNA-74 (-21.70)	C/D box sRNA 126-19 (-29.70)	-
91821	C/D box sRNA 5	81100	GGTGGGATGAGGATGGGATCTCCGGTGGGGATCTGGGAGGCCGTTACGGCCGATGACCGGACCGGCGGGGGCCGACTCACTCCA	+	neg	-	-	-	-
111152	C/D box sRNA 6	26900	ATGGGATGAGGAAAAGAGGCCCGCGGAGCCCCGCGATGACGAGTGTCACCCTCGCCGACCTC	+	pos	23S_rRNA-408 (-20.40)	-	RNaseP-339 (-21.20)	-
137488	C/D box sRNA 7	5100	GACCGATGACGAGGTAATCCCCGGCCGACGGCCGGTGTGATGACGGAGAGCCGGCGGAGGTCTTT	+	pos	23S_rRNA-2895 (-21.20)	-	-	H/ACA box sRNA 2-46 (-21.20)
139707	C/D box sRNA 8	7400	TCACGATGATGAGGATACGGCGAGCGGAGAGGGTGAAGAGGAGACCGCGGGCTGAGC	-	pos	MktRNA25_Asn-71 (-21.70)	23S_rRNA-2925 (-21.20)	sRNA 1-58 (-20.10)	-
146560	C/D box sRNA 9	1100	GGGGATGAAGACGGACCTCGGGCCGAAGTCCGATGGGGAGGGTCCGCGCTACTGACCCGCCTCCTCGGGGGACCCGG	+	pos	MktRNA12_Arg-28 (-27.60)	MktRNA2_Ile-46 (-22.00)	H/ACA box sRNA 6-21 (-36.10)	-
147313	C/D box sRNA 10	2200	TTCGGGTGATGAACCCCTCGGGAGCGGACTTAGTGAAGAGACGTTCCAGCGCTGATGCT	+	pos	-	MktRNA30_Met-53 (-23.40)	-	sRNA 26-202 (-23.40)
170072	C/D box sRNA 11	88400	CCGTCGATGACGATGCTACCCCACGCCGACCCCGATGAGGAGGAACCGGGGTGTGGGCGGAGACTCCAATGGCC	+	neg	MktRNA15_Pro-63 (-23.80)	MktRNA4_Gln-10 (-23.80)	sRNA 22-69 (-22.90)	-
170850	C/D box sRNA 12	30200	AGGGTAAGGATGATGATCACGGGACCGGGATCGAGGGTAATCCGATGAGAGTAAGCGGCCACACCTGACTTAG	++	pos	16S_rRNA-525 (-20.50)	-	C/D box sRNA 76-50 (-20.10)	-
172650	C/D box sRNA 13	1700	ATAGAGCGGAAGGATGAGGATTGAACGCCCCGGCCGGATGATGGCCCGGGGGAACCCTAACGGGACCCCGGGCCGGACGGTCCGGGTCTTCCTGTCC	-	neg	23S_rRNA-684 (-28.70)	MktRNA19_Ser-5 (-22.50)	C/D box sRNA 112-43 (-26,10)	SRP-245 (-20.30)
181467	C/D box sRNA 14	18000	CGGGGGATGATGAGGGTGAGGACCGACGGAGGGGTGAAGAGGGTCGCAGGCGCTGAGTT	+	pos	16S_rRNA-243 (-23.30)	-	-	-
203475	C/D box sRNA 15	48900	CCCCCCGATGACGAGTGAGCTGTTAGCCGAACGCTATTATGGGGAGAGGATGGCTGGCCGAGGGT	+	pos	23S_rRNA-1263 (-21.80)	23S_rRNA-1285 (-25.90)	-	-
205310	C/D box sRNA 16	29900	GCCGGGATGAAGAGATCGAGGTAGGCCGACGAACCGGGATGACGACCCCTGGGGTACTTGACCGTGTCGT	+	neg	23S_rRNA-1928 (-24.10)	23S_rRNA-2697 (-21.40)	H/ACA box sRNA 3 (21.90)	-
205387	C/D box sRNA 17	5400	CACGGCCGATGAAGAAGCGAACAACCGCTGACCTCACTATGACGATCCTGCGACCACTCCGAGGCCGGGAT	+	neg	23S_rRNA-2658 (-23.20)	-	-	-
219316	C/D box sRNA 18	2000	TGGGGGATGAAGACAAAGTCCCGAGCGGATGGGGTGAAGATCGGGACGCGGGCGGACCCCCTAC	+	neg	5S_rRNA-71 (-24.60)	-	sRNA 35-67 (-21.10)	-
227948	C/D box sRNA 19	3700	AGTGCGATGAGGAGGTATAGCCGCCTCTGACGCGGTGATGAGGGCACTCGGGGCCGAGCACGCGCTCCGCGATGAGGAGGTGACCCCA	+	pos	16S_rRNA-410 (-29.60)	16S_rRNA-436 (-24.40)	SRP-189 (-23.60)	-
262147	C/D box sRNA 20	4300	CCGGAGATGATGAGACCCCGGTACGCATCGTCGGATCTGTGAAGACCGGCACTCGGGCTGAGGCC	-	pos	16S_rRNA-411 (-24.00)	-	C/D box sRNA 102-38 (-20.60)	-
271071	C/D box sRNA 21	3600	CGAGGGGATGAGGAGGGAGGTTTCGTCGGAGCTACGCGATGACGAACAGGGGCCTTACCCGACCT	+	neg	-	-	-	sRNA 19-47 (-24.20)
271151	C/D box sRNA 22	21900	CACGGGATGAGGAGGCCGTACCGGGGGAGTCCCTGATGACCTGTACCTGGGCTTCCCCGACCGTTC	+	neg	23S_rRNA-2066 (-27.10)	23S_rRNA-363 (-34.60)	SRP-193 (-22.20)	C/D box sRNA 51-15 (-24.70)
274089	C/D box sRNA 23	165200	TTGACCCACTCTAGAGGATATGTACGACCCCGGGGATGAGGAGACCGGCAGGAGGAGACCGAGATGATCGAGGACCCCGATACCCGACCCGGGGG	+	pos	16S_rRNA-34 (-22.90)	-	-	-
325495	C/D box sRNA 24	8500	CTCCGGATGATGATCTAATCGGCCGCCCGATCGGTGAGGACGTTCCAGGCCGCTGACGGAGAGGC	+	neg	16S_rRNA-179 (-25.70)	16S_rRNA-248 (-26.20)	-	-
325521	C/D box sRNA 25	4200	GGTACGATGATGATCTAATCGGCCGTCCGAAGGGATGAGGACACAGGCCGCCGCTGAT	+	neg	16S_rRNA-176 (-22.70)	16S_rRNA-248 (-25.00)	H/ACA box sRNA 1-41 (-22.70)	-
327758	C/D box sRNA 26	676600	CCCTCCCGATGACCGGAGCGGGATGCTGATAAGGTGACTGAGATGACGATCGGGTTATGAGGGGAGGGCGCCGG	+	pos	-	-	-	-
333110	C/D box sRNA 27	6600	GGGCGTGATGAAAGGCCTGCGTCGCGGATCCTGTGGATGAAGATTGAGCCCGGCACTGACTCGGTCCGG	++	neg	MktRNA33_Met-32 (-23.90)	MktRNA34_Gly-27 (-25.40)	C/D box sRNA 50-38 (-21.60)	C/D box sRNA 5-67 (-20.00)
346543	C/D box sRNA 28	45100	GCCGATGAAGACTCTTGCCCGAGCCTGACACGTGATGATTGCGGCGCCGACGGAGGCTCTT	+	neg	-	-	-	-
360535	C/D box sRNA 29	4500	CCCCGATGACGAAGGAATCCCTTGGTGAGCTATTAATGGGTGATCGATGGGGCCTTAGCTGAGGGGCTTCCG	++	neg	23S_rRNA-1074 (-21.20)	-	C/D box sRNA 107-16 (-21.80)	-
361062	C/D box sRNA 30	2800	GTTCATCGACCTCTGTGAGGAGCTCGTCGCATCGGGATGAGGAGGTCCCCGCTATCCGAACGTGTGAGGAACTCTCCCTTTGCCGACCGACTAT	+	neg	23S_rRNA-2743 (-21.60)	16S_rRNA-683 (-22.20)	-	C/D box sRNA 5-66 (-23.40)
383186	C/D box sRNA 31	42400	TCGGGGATGATGTGTCAACCGGGTCTACGAGGTGTCACCGATGAAGAGTGGGAGCGGTGGCTGACCCTAGGCT	+	neg	23S_rRNA-3070 (-28.70)	MktRNA12_Arg-40 (-24.00)	C/D box sRNA 81-18 (-20.80)	-
384878	C/D box sRNA 32	2700	GGAGGGATGATGAGTTCAGCCTTGTGGGACCCCTAAGGGATGACCGTAGGCGGACTTCCCGACCCCCCG	+	neg	-	-	RNaseP-181 (-20.40)	C/D box sRNA 96-12 (-22.60)
409873	C/D box sRNA 33	7100	CCCCGGATGATGAGTACGGCGGATTGCGGAAATGTGATGATGAGGGACCCAGTCACCTGACCT	+	pos	23S_rRNA-2545 (27.20)	-	H/ACA box sRNA 3-18 (-22.30)	-
459462	C/D box sRNA 34	6100	ATCCCGATGACGAACCCGCTGTCTGCCGACCACTCCTAGGGTGACGAGGTTACGCACTCCCTGAGGGGTCT	+	neg	-	23S_rRNA-1237 (-21.50)	-	sRNA 26-269 (-25.70)
462530	C/D box sRNA 35	29700	AGCGGATGACGAATTCTGAGGACGGTGACCGTCTGGGATGATCGGTGCGGGCGAGGCCGACAT	+	pos	16S_rRNA-1304 (-24.50)	-	sRNA 26-65 (-22.90)	-
509783	C/D box sRNA 36	3600	CTTATTTCACGGACAGCCCCCACCTAAGGATGGGGATGATGGAGGCCCTCCCTAGCCGAGGGAACCGATGAGGATCCAGCCCTTTCGCCGACCCCCC	+	pos	23S_rRNA-2021 (-23.10)	23S_rRNA-1975 (-27.30)	-	C/D box sRNA 9-37 (-22.30)
515532	C/D box sRNA 37	1500	CCCCGATGAAGAGTCACTCCCCTGCCGAGCGATGACGAGTTTTCCTCAGACGGAGGGTTACTCCTCC	+	neg	-	23S_rRNA-576 (-20.10)	-	sRNA 32-24 (-21.60)
518923	C/D box sRNA 38	7600	ACGGGATGAGGAGTGCCCGCGAAGGGGAGGTCGCCCCGATGACCTACCCACCCTTGACCGACCCC	+	neg	23S_rRNA-2742 (-21.70)	23S_rRNA-2339 (-20.70)	sRNA 37-39 (-23.30)	sRNA 26-255 (-23.30)
519204	C/D box sRNA 39	4100	TCCGGGATGATGGCGGGATTAGCCCCAAACGGAGCCACCGGCCGTGATGAATCCCGAGGGTGCTGACCGGTCGCTCC	+	neg	-	16S_rRNA-523 (-22.90)	-	sRNA 22-161 (-22.30)
519290	C/D box sRNA 40	7500	GAAGGATGAGGACACGGCCACGGGAGCGACCGCCACGGGATGATCGGAATCCGCCCACCCGACCCTCCT	+	neg	16S_rRNA-122 (-21.50)	16S_rRNA-152 (-27.30)	-	-
520779	C/D box sRNA 41	19400	ATCCCCGTGAGGAGCTACTCCGGAGGTGAGGTTAATCCGATGATCGGACCCCCGGGACCGAGGGGCCG	-	pos	16S_rRNA-682 (-22.10)	-	SRP-189 (-26.90)	-
520852	C/D box sRNA 42	4400	AAGGGATTGGGGAGCTAGTCCGGGGGTGAGGGGGTACTCCCGATGATCGTCCTCCACGGCCCCCGACCGCCCTCTAAGGGA	+	pos	-	23S_rRNA-190 (-24.50)	-	sRNA 3-44 (-23.10)
524051	C/D box sRNA 43	64100	TAACCGTGATGAGCGTTTCGCTAGCCGACGCGCGGATGACGAGTTACTCCCGCTCTGAGCTCTT	+	pos	23S_rRNA-2103 (-23.10)	-	-	-
524115	C/D box sRNA 44	26800	TCCCGATGACTGCATTCACCCCTCCTGAATAAGTGATGAAGCGGTCCCCGGAGAGGAGGGCC	-	pos	-	-	-	-
524175	C/D box sRNA 45	63400	GCCCGATGACGAGGCAGCCCCAGCCCGAGGGATGACGACGGAGAGCCGAGCCGAGGGCGAGAG	+	pos	23S_rRNA-2708 (-21.30)	16S_rRNA-809 (-22.60)	sRNA 12-6 (-20.00)	-
537577	C/D box sRNA 46	287700	TGTGGATGGGGAACAGGCTGAGCGCCGAGGCCTCGGGCCCGTGACGAGAGAACCCGGAGCCGACTA	-	pos	-	MktRNA1_Ala-13 (-22.60)	-	-
561189	C/D box sRNA 47	205900	AAGCCGATGATGACAAGAGGGTTAGCCGAACCGTGACGAGCGTTTGCCGGTCCGAGGCCCTC	+	pos	-	-	-	-
582279	C/D box sRNA 48	9200	CCCCGGGATGACCGGAGTTACCCCCACCGACCCTGTGGGTGTGACGAGATTGGCACTGGGGAGACCGTCCTACCGGGG	+	neg	-	-	-	-
603202	C/D box sRNA 49	59100	GCGACGATGATCGAACTGAGCTATGGCCGAGCGCCGCGGAGGCGCGATGAGCGGGGACACGGGGGTGAGTT	+	pos	23S_rRNA-942 (-23.60)	MktRNA5_Met-9 (-22.70)	sRNA 23-44 (-20.70)	-
605153	C/D box sRNA 50	13100	CCCGGCGATGACCGGGCTGAACTCGACCGAGCGTGCCGGGCGCAATGAGGAAGGGACCACGGGGTGAGGCCCGCTCGGAGG	+	pos	MktRNA12_Arg-47 (-23.90)	-	-	SRP-127 (-27.90)
605300	C/D box sRNA 51	3300	CCAGGGATGAGGAGCGCTCCCGATACGGTTTCCCGCGGATCGGTGACGAGTGCGGGACCCAACCGACCGCTCC	+	pos	23S_rRNA-2549 (-28.20)	23S_rRNA-2577 (-21.00)	-	C/D box sRNA 22-13 (-28.20)
627727	C/D box sRNA 52	69300	CCCCCGATGAGGAACCGTAGAGTGGCGGAGAGTGTGAAGAGGGGCATACGGTCTGAGGGGGTT	+	neg	16S_rRNA-1184 (-24.20)	-	-	-
700325	C/D box sRNA 53	12000	TCGGGCGATGAGGACTTCCAGGCCGGCCGAACGGTGACGAGTCCCATGAGCGCCGAGCCCC	+	neg	-	23S_rRNA-1688 (-24.50)	sRNA 19-20 (-23.40)	H/ACA box sRNA 4-124 (-20.10)
729573	C/D box sRNA 54	8800	CCCGATGAAGATCACGGCCTTCGCCTGAGACGTGACGAGATCCACCCGAGCTGAGGGGACACTGCC	++	pos	-	23S_rRNA-51 (-21.50)	-	sRNA 20-44 (-21.80)
751600	C/D box sRNA 55	2800	CCCCCGATGATGACCTACCCCGGGACCGAGGTGATGGGGAGTCCCAAGTACGCCGAGGGGGTTC	+	pos	MktRNA30_Met-67 (-21.20)	16S_rRNA-655 (-26.90)	C/D box sRNA 22-46 (-24.70)	SRP-197 (-22.10)
755168	C/D box sRNA 56	2400	CCACCGATGACGAGAAGTCGCGGGTCCGAGTGGTGAGGAACCCAGCTCACGCTGAGGTC	-	neg	23S_rRNA-2776 (-26.80)	16S_rRNA-586 (-20.60)	-	sRNA 4-36 (-26.70)
766722	C/D box sRNA 57	8200	CGGGATGACGAGCCTACCACCCCGGCTCCGAGCTCGTGAGGAGGGGGCCACGGTCCGACCGAACGGGGTCGG	+	neg	MktRNA1_Ala-45 (-26.60)	-	sRNA 5-72 (-20.50)	-
772696	C/D box sRNA 58	60600	CTGGGGATGAGGAGCGAGGAACCCTGCGGAGTGGTGGAGTGAAGAGGGGTCGACTTACCGACCCTCTCAC	+	pos	23S_rRNA-1536 (-20.10)	23S_rRNA-1503 (-24.20)	sRNA 26-277 (-21.90)	-
776072	C/D box sRNA 59	21300	CGCTCGTGAAGAGGCCTGGCGGGACAGACCGCTGAGGGATGACGATTAACCGGGAGCCGGGAGCGGATTCCGCCCCG	+	pos	-	-	-	-
779256	C/D box sRNA 60	1600	GGCCGATGACGAGCAGCCGGAACACCGAGTGGTGACGAGCCCTGGCTTTACCGAGGCCTCG	+	pos	23S_rRNA-1497 (-25.70)	-	C/D box sRNA 116-13 (-20.60)	sRNA 11-36 (-28.30)
779315	C/D box sRNA 61	5900	TCGGGGATGAGGACCTACGGCGGTGGCCGAGCCGATGAGGAGGGCCTTAACCGCCGACCCG	+	neg	23S_rRNA-1181 (-22.60)	23S_rRNA-1109 (-25.50)	RNaseP-208 (-23.70)	SRP-213 (-24.20)
790520	C/D box sRNA 62	2500	AGGGATGATGAGTCTGGCCTTCGCCGAGCCGGATGAGGAAGGCACGAGCTACTGATCCGGAGGTGG	-	neg	16S_rRNA-1041 (-21.70)	23S_rRNA-1119 (-21.20)	-	-
825703	C/D box sRNA 63	16400	CGGGTATGATGAGCTAAGCCTACGCCGACCTAGTGGGGAGTGAGGATACGGGTGAGCTGCCTGACCCACCCC	+	pos	23S_rRNA-1288 (-24.20)	-	sRNA 25-28 (-20.90)	-
830254	C/D box sRNA 64	17300	CCCAGGATGACGAGGCGGTTGCTGGCGGACCCGACAGGGATGATGAATAGTGGGCGAGCGGACTGTTGCGC	+	yes	-	23S_rRNA-2732 (-24.50)	-	C/D box sRNA 39 -27 (-23.10)
839773	C/D box sRNA 65	119000	CAGATCCTAGTCGATTGGGAGGGACGCGGATGACGATGTCCCGCGCTACTGAAGGATGATGACGATTGGACCGCGGACGCGTCCTCAGC	+	neg	-	MktRNA24_Cys-21 (-22.73)	-	-
843279	C/D box sRNA 66	7700	TAGCGGTGATGACCGCGGACCGCTCCTGATCTGTGATGAGTTTTCGGGGAGCTGAT	+	pos	-	23S_rRNA-2871 (-27.30)	-	SRP-79 (-23.00)
858313	C/D box sRNA 67	49400	TCCCCGGTGATGACTGCGCTACAGACCGAGATTTCGATGAGGAGGGGCCGCTTGGCTGAGTGAAGACCT	+	pos	MktRNA17_Pro-67 (-30.50)	-	RNaseP-10(-22.70)	-
879751	C/D box sRNA 68	15300	CTCTCGTGATGAGCTCACGACGGGGAGACCTAGTCGGGATGATCGACCCCTAGCAGGCTGAA	+	pos	23S_rRNA-913 (-20.60)	-	-	-
879938	C/D box sRNA 69	9700	GGGATGATGATCATGCAAGCCGCGGACCGATGAAGAGTACTCCCGCCCCTGACCC	-	neg	23S_rRNA-3021 (-22.00)	23S_rRNA-2158 (-22.10)	C/D box sRNA 79-20 (-20.40)	-
892485	C/D box sRNA 70	38000	GGGCCGTGGTGAGAATTCCTTTAGCCGACGCTCGGATGACGAGTACTCCCCAGGCCGAGCCTCCGTCG	++	pos	16S_rRNA-863 (-25.60)	-	SRP-326 (-20.10)	-
900585	C/D box sRNA 71	1500	CCTCCCGGGAGGGTGAGGAGAGACGGCCCTGGCCGACGTCGATGAGGAGGCTCGGGCAATTCCGACGG	+	pos	-	23S_rRNA-1660 (-20.90)	C/D box sRNA 28-17 (-25.40)	H/ACA box sRNA 3-63 (-20.50)
902800	C/D box sRNA 72	4400	TTCGGATGAGGAAGGCGGCATCGGGGACCGCGGGGATGACCGGAACGGAGCGCGCCGAGCC	+	neg	-	23S_rRNA-2592 (-35.50)	sRNA 8-43 (-25.20)	C/D box sRNA 44-43 (-25.90)
915062	C/D box sRNA 73	87100	GAAGGATGACGAGTGTGGGCCGTCTGGAGCCGGAGAGGCGATGAAGACGCCTCGATTGGCCGACTCAGGTC	+	neg	23S_rRNA-971 (-20.60)	MktRNA4_Gln-62 (-26.60)	-	C/D box sRNA 1-19 (-23.00)
961063	C/D box sRNA 74	11500	CCGGATGAGGAGGCTTACGGGGATCGAGGCGCGCCGATGAGAGGGTGGCCCGTTACCGACGGG	+	pos	23S_rRNA-394 (-24.20)	23S_rRNA-2959 (-22.85)	RNaseP-293 (-27.70)	sRNA 19-25 (-26.00)
963110	C/D box sRNA 75	9300	CAAAGATGACGAGCGGACCCGACCGAGGTTACCCCGATGACGAATAACCGGATTGCCGACT	+	neg	-	16S_rRNA-224 (-23.70)	-	C/D box sRNA 9-42 (-20.00)
993170	C/D box sRNA 76	15100	ATCCCCGGATGAGGATACAGCCGGGACCCCGAGGACCGATGCGGAGTGTGGCCGTAGCTGACGGGCCTTCAC	+	pos	MktRNA22_Gly-67 (-20.30)	23S_rRNA-2007 (-22.30)	sRNA 8-36 (-24.00)	C/D box sRNA 126-22 (-20.10)
1003081	C/D box sRNA 77	800	ACGGGGATGACGAGAGCACCCCTAAGTGATCGGTGATCGGCTTCACCCTGGCCGACCGACC	+	pos	23S_rRNA-880 (-23.20)	-	C/D box sRNA 50-63 (-25.00)	-
1022562	C/D box sRNA 78	14000	CGATGATGGGGAGGGTGGTGGCGACCGATTCGGTGAGGAGGCCCCGCTCGGTACCGACTCC	+	neg	23S_rRNA-1654 (-30.00)	5S_rRNA-120 (-33.10)	C/D box sRNA 122-17 (-25.20)	SRP-231 (-31.40)
1022628	C/D box sRNA 79	2800	GGAGCTGTGAGGAGCGGGCGGGGGAGACCGGCCGGAGGGATGATCGAGGAGACCGCTGCCGAGCGCCGCG	+	neg	-	23S_rRNA-2194 (-20.50)	-	C/D box sRNA 79-30 (-20.50)
1023968	C/D box sRNA 80	1900	CCGGGCGATGAGGATCGGTAGATAGGGTGATCGGGTGATCGGGACCGCCGTTGCCGAGCCGGG	+	pos	MktRNA13_Thr-44 (-28.00)	-	sRNA 27-11 (-20.40)	-
1043677	C/D box sRNA 81	7700	TCCGGCGATGATCGGACCGCTCCCGGCGACGGTGGATGAGCGGATGGCCAGCGGAGGTGAGCCGCTCTGGCTC	+	neg	-	-	-	-
1048100	C/D box sRNA 82	32100	CACGGATCGACCACGGGTCGGAATCGGATGACGATCGGTTGCGAACGGAGCGTTCGCGATGAAGAGGGCTGTACTCGCCGACCTCATACCTCCG	+	pos	-	-	C/D box sRNA 2-30 (-20.70)	-
1055548	C/D box sRNA 83	3300	CCCCGATGACGAAAGGGTAGGTTGCCGTCGACCACGAGGGATGCGGAGAGCCGTCCCGACCGGAGGGGGCTCT	+	neg	16S_rRNA-809 (-21.50)	-	-	-
1065992	C/D box sRNA 84	400	GCTCCGATGACGACAGGCCGGCTTACCGACGGGTGACGACGTCCCTTATTGCCGAGGC	++	neg	-	MktRNA26_His-29 (-25.50)	-	sRNA 39-6 (-25.10)
1067504	C/D box sRNA 85	600	TCTCCACGGATGAAGAACGTCCCCGACGCCGAAGGGATGAGGAGGCGCCCCCTGAAGCTG	-	neg	MktRNA28_Asp-74 (-20.50)	-	sRNA 25-34 (-25.80)	-
1073361	C/D box sRNA 86	24900	GCCGGCGATGGGGAGGGGTTGTAACGTCGACCCACTCGGGGATGACAGGACTGGGCAGGGCCGAGCTTCCCC	+	neg	23S_rRNA-2046 (-21.90)	-	-	-
1077825	C/D box sRNA 87	5700	CCGGGATGGGGAGGACCTTTGGGGCGGAGGCACGCCGATGACGTGAGGCCGGCTTTGCCGACCTACCTCC	+	pos	23S_rRNA-2535 (-25.60)	-	C/D box sRNA 87-48 (-22.70)	-
1094668	C/D box sRNA 88	1200	GACGGGTGATGACAGCGGTGGGCGCGGACCGATGACGAGCCTAGCCCCATGCTGACGC	-	neg	-	23S_rRNA-3067 (-23.20)	C/D box sRNA 94-58 (-24.40)	SRP-370 (-26.50)
1104271	C/D box sRNA 89	2300	GCACGGGATGAGGAGACGGGTGAGCGGTGAGATCCCGATGATCGGACCGTCCATTGCCGACCC	+	neg	23S_rRNA-1744 (-24.00)	-	C/D box sRNA 114-19 (-21.70)	-
1118640	C/D box sRNA 90	950	CCGATGAAGAGTCACTCCCCTGCCGAGTGGTGACGAGTTTTCCTCTTGGCGGAGGACGTC	-	pos	-	23S_rRNA-576 (-20.10)	-	sRNA 32-24 (-21.60)
1157340	C/D box sRNA 91	1900	CCCGAGAACGGCGACCTGGTGTGGAACGCCCTCGGTTCTGACCTCAAGATGATGAAGGCGGACTTAACCGAACCG	-	pos	23S_rRNA-1381 (-20.30)	-	sRNA 22-239 (-25.30)	-
1164281	C/D box sRNA 92	18000	CTGCACCCCTCGAACACTTCCACCGGGCCGATGAGGAACCTACCCCGAGGCCGAACCGTGACGAGGGACGGGGTGTCCGAGGCCCGCCGT	-	pos	23S_rRNA-1669 (-22.40)	23S_rRNA-1644 (-26.00)	C/D box sRNA 93-16 (-26.40)	sRNA 18-17 (-20.50)
1165264	C/D box sRNA 93	740	GGCGGGATGAGGGTTCAACCTGGCGCTCGCGGATCTGTGACGACGGTGGGGGTCACCGACCGCCCA	+	neg	-	-	-	-
1166529	C/D box sRNA 94	2900	AGCGGGTACCGACGGTCCGGCCGATGAGGACCCGTCCGGACCGAACCCGGTGAGGAGGGGCTAGGGTCCCGAGGCAGTATTCA	-	pos	MktRNA1_Ala-44 (-22.80)	23S_rRNA-1655 (-21.40)	C/D box sRNA 88-41 (-23.60)	C/D box sRNA 65-76 (-24.70)
1178363	C/D box sRNA 95	400	GACCGATGAGGAGCTTCACCCGGTCTGAACGGAAGGATGAGGAAGGGTCCGAGACCGAGGC	+	neg	-	-	-	-
1182419	C/D box sRNA 96	14900	TCCGGGATGAAGAGGTCCCGCAGAGCCGATTCCCCGGATGAGGGGAGGGGCCCGACAGACCGTGGCAGGCTTCGC	+	pos	16S_rRNA-1106 (-21.40)	MktRNA4_Gln-27 (-22.40)	sRNA 27-16 (-25.70)	-
1183490	C/D box sRNA 97	500	CGGGATGATGAATCGTGCCGGGTCACCGAAGGCGGATGAGGTGTGGGGGCTCACCGACC	+	neg	MktRNA10_Leu-80 (-24.90)	23S_rRNA-2619 (-20.70)	RNaseP-108 (-22.60)	sRNA 37-17 (-22.80)
1187688	C/D box sRNA 98	1100	CGATGATCCGATGATGTGCTTACAGCACGCCGAACATTCCGTGACGACCACGGGAGCGGCTGAGGGTGACCGGAT	+	pos	16S_rRNA-561 (-23.60)	-	C/D box sRNA 81-21 (-20.80)	-
1204769	C/D box sRNA 99	400	AACGGCCGATGACGAGCCTGCCCCGGCGGGATCGGTGACGAGGATTGGCCTTTCCGAGGCCCGAC	+	pos	-	-	-	-
1221349	C/D box sRNA 100	4000	CTGACGATGATGAGTACGGGGCCCGTCGGGTGATCGACGATCGGACATCCGCCTGCCGAGTCGGGCGG	++	neg	-	-	-	-
1231253	C/D box sRNA 101	23500	CTTATCGCCCCCGGAGGGAGCCCGGCCGATGAGGAGTGGCGCCGGGATGAGGGTCTCCCGATGACCGGGGGTAACGGGAGCTGAGGC	+	pos	MktRNA25_Asn-69 (-29.40)	23S_rRNA-681 (26.35)	C/D box sRNA 103-12 (-21.10)	C/D box sRNA 126-13 (-27.00)
1231699	C/D box sRNA 102	8500	GAGGAATGAGGAGGCCGAGGAACGCCGATCGATGACGAGGGTCGGTGTTCCCGACCTCACTCC	+	pos	MktRNA12_Arg-28 (-23.50)	23S_rRNA-2874 (-22.70)	C/D box sRNA 109-49 (-23.50)	C/D box sRNA 22-46 (-21.90)
1232371	C/D box sRNA 103	1700	CCGATGAAGACCGTTCCCCTTGGGGAACCCGATGACCGGAAGTCGCGGGGCGGAGGGGGCGT	+	pos	23S_rRNA-2876 (-24.30)	23S_rRNA-151 (-22.90)	sRNA 2-31 (-20.00)	H/ACA box sRNA 3-24 (-24.80)
1233144	C/D box sRNA 104	1700	GGCCGATGCGGAGTGGCCCTGCGGGGAGGTCCCGATGACCTCCGGGTAACGGGCCGAGGCCCGCTG	+	pos	MktRNA15_Pro-46 (-26.20)	MktRNA33_Met-23 (-27.80)	-	RNAseP-297 (-29.90)
1233411	C/D box sRNA 105	2300	GGGGATGACGATCCTTTAGGCCACTGAACGGTGATGACCGGTGCCGCTCCGACCCTCCG	+	neg	16S_rRNA-1118 (21.10)	16S_rRNA-542 (-20.30)	C/D box sRNA 101-39 (-23.20)	-
1234309	C/D box sRNA 106	700	TTCGACTTCCTGAGGAGGCGCCGCTGAGCCACCGGGAGATGACGGGTCGGTCCGCGTGCCGGCCCGGACCCGGTCGGACGGTATCGTGA	-	neg	-	-	-	-
1263413	C/D box sRNA 107	14900	GGCCGATGAGGAGGAGGTCCCATTGGGTGAGTCGCCGATGACCGGCACGGCTGAGGCCGAGGCCGG	+	pos	-	-	sRNA 37-5 (-22.60)	-
1383364	C/D box sRNA 108	500	GTCGGGTGATGAGGGTGGCGGACGCCCGAGCCGGATGAGGAGTAACCCCGGTGCTGATCC	+	neg	-	16S_rRNA-853 (-24.60)	sRNA 32-24 (-23.20)	C/D box sRNA 93-15 (-25.60)
1386498	C/D box sRNA 109	1500	GGGATGACGAGGCAGGGGATCGCCGAACCGGTGAGGACACCCAGGGGCACCGACCCACCGTTC	+	pos	23S_rRNA-1829 (-27.70)	-	-	C/D box sRNA 37-19 (-21.20)
1415602	C/D box sRNA 110	1200	GGGCCGTGACCATCCGCGCCCTCTCCCGAGGGCCGCGCCGATGAGGAGAACTTCCGGGGGCGAGCCCTCAG	+	neg	-	-	-	-
1417300	C/D box sRNA 111	3400	GACCGATGACGAGCACCCGGTTGGCCGGAGGCAGCCTCCGATGTGGACCGTTACGCCAGCTGAGGTCGTC	+	neg	MktRNA4_Gln-11 (-24.70)	23S_rRNA-681 (-21.60)	C/D box sRNA 13-73 (-24.80)	-
1417379	C/D box sRNA 112	3800	GGAGATGAGGAAACGGATGATAGAGGACCGTATGGATGACTTGGGGTCCCGGGACCGATCCCG	+	neg	-	-	-	-
1417448	C/D box sRNA 113	3500	CCGGCGATGACGACATCGGCTTGGTCCGACGTCCGGATGGGGTGGCTGCGCCCCGACCGAGCCA	+	neg	16S_rRNA-356 (-28.30)	-	H/ACA box sRNA 4-139 (-30.30)	C/D box sRNA 61-30 (-22.70)
1492448	C/D box sRNA 114	58800	ACCGAGATGACGAGTGATGGGCGGACCGAGTACACGACGCGATGACGAATCCTTTAAGTGCCGATCA	+	pos	-	16S_rRNA-1383 (-24.60)	-	-
1493125	C/D box sRNA 115	9900	CGGTGATGAGGAGAGGGCCTGGACGCCGACTGAGGGATGACGACAACGGCCGTCGCCGACCGTTTCT	+	pos	23S_rRNA-2981 (-23.40)	23S_rRNA-167 (-23.80)	C/D box sRNA 7-30 (-21.80)	C/D box sRNA 110-15 (-25.50)
1495330	C/D box sRNA 116	4700	GGCGGATGAGGAGTTAGGGGTCGGCCGACGGGAGGATGGGGATGACGGGGTTTACCCGACGCCTCCGCG	+	pos	MktRNA12_Arg-41 (-27.90)	-	-	C/D box sRNA 68-47 (-22.60)
1506611	C/D box sRNA 117	6900	GGGGCGATGAGGAAGTGGGTCCGGCCGAACGGGATGAGGTGGGCTGGCGTTCCCGAGCCCTAT	+	pos	MktRNA14_Glu-41 (-25.20)	-	H/ACA box sRNA 6-21 (-29.50)	C/D box sRNA 9-55 (-23.50)
1508733	C/D box sRNA 118	5300	CGCCCGATGACGAGCCCACCCCGGACGGACGGATGACGAAGGGAGCGTTTGCGGAGGGCTCACC	+	neg	-	-	-	SRP-198 (-21.20)
1510490	C/D box sRNA 119	15300	ACCCGCTCTCGGGGATGATGGAGATTAGCCCCAGCTCGACCGGGATCGGGATGAGATGTCCCGAGGGTGCTGACCCGATCACCTCC	+	neg	-	-	-	sRNA 43-23 (-21.70)
1531085	C/D box sRNA 120	4300	CTCCCGATGACGAGATGCACCTCCGCCGAATCCTATGACGAGGACGAAGTGCCGAGGGTAGTC	+	neg	-	MktRNA14_Glu-9 (-20.60)	-	C/D box sRNA 21-15 (-21.85)
1561232	C/D box sRNA 121	1300	TAGGGATGACGAGCACCTTTCCAACCGAGTGGTGAGGACCGCCGTCGGGCCCGACCTCCCTC	++	pos	MktRNA13_Thr-41 (-24.20)	-	RNaseP-302 (-25.10)	-
1587746	C/D box sRNA 122	2900	GCCGGGATGACCTGTCGGGTGGGGCCCGACGCGAGATGGGGAGGCGCCCCTTGGGGGACCGAGAT	+	neg	-	-	-	-
1605995	C/D box sRNA 123	2000	CCGCCGATGACGACAAACCTGGGCTCGGATCCCGTGAAGAGCCGTGTCCTAGCCGAGGCGGCGTC	+	pos	-	-	C/D box sRNA 39 (-20.90)	-
1607219	C/D box sRNA 124	14000	CGGGCCCCAATGAAGAGGAGCTGACGGGCCGAGTCTGTGACGAGACTCCTCTCAGCCGAGGGGGTTCA	+	neg	-	-	-	-
1607250	C/D box sRNA 125	15000	GGACGAGGAGATCGACCACGAGGATGAGGATGAACCGATGAGTGGGGTGATGGTT	+	pos	-	-	-	-
1633733	C/D box sRNA 126	20500	CCGCAGGTGATGATTGTCATCCCGGCTGACCCTCCCGGGCATGATGGGGACCACCCAGCTGAAGG	+	pos	23S_rRNA-2655 (-20.00)	23S_rRNA-2623 (-22.00)	C/D box sRNA 104-26 (-20.00)	H/ACA box sRNA 5-152 (-25.00)

## Sheet: CRISPR RNAs
CRISPR
position	number	coverage	sequence	orientation
1111490	CRISPR cluster 1 spacer 11	2400	AATGAAACGTATACACTCTTAACAATACATTATCGTCTTTGTCCGCAAACTCATTGTGCCT	neg
1111590	CRISPR cluster 1 spacer 10	1700	AATGAAACGGGTTCGACGTGTTTCTCCGGAGTTTAACACCGCCACAATTTCCTCGAC	neg
1111690	CRISPR cluster 1 spacer 9	8500	AATGAAACGTCGCGAAGAGGAGATCCGTCATAGCACGCGGGCACGGTGCGGTCCGCACACGCATCGCGAGCTC	neg
1111790	CRISPR cluster 1 spacer 8	1300	AATGAAACTCCGGGTCGAGCGCCTTGCGCTTCCGCTCAGGCTTCTGGAACTGGACCTCATGTCTCGC	neg
1111900	CRISPR cluster 1 spacer 7	1500	AATGAAACCTCGTCATCCTCTAGTTTTTCCTTCAGTG	neg
1111970	CRISPR cluster 1 spacer 6	1500	AATGAAACGATATGCTAGCGTTAATATCTGAATTATAACCACCATCATATGCTAAGTTAGGT	neg
1112070	CRISPR cluster 1 spacer 5	720	AATGAAACATTAAGGACCCATGTCTCCACCTCCCCGTCTCTGTCCTCCCT	neg
1112150	CRISPR cluster 1 spacer 4	1800	AATGAAACCGGTGTTAGCTCGGTGATACCCCGAGCTCTCAGCTGTTCCTTCCTCATTGCCCTCCTCGC	neg
1112240	CRISPR cluster 1 spacer 3	6500	AATGAAACTCTTTGCAGGATTCCATGAGTCCTTCGTATGCTTCTTCTACTACCCCTACGACTC	neg
1112320	CRISPR cluster 1 spacer 2	17000	AATGAAACGAACCAACGGATTATTTTTCTCAGGGGCTCGCTACACACACTCCCTTCACAGCTAGCTCGC	neg
1112440	CRISPR cluster 1 spacer 1	12000	AATGAAACGTTCTTCTCGCTAAGCGGTAGCGCGTTCTTCCCGGTCATGATACAGGGTCTCGCGGAAGAAGCGGGCG	neg
1297028	CRISPR cluster 2 spacer 6	5000	CGTAATAATGCAGATAGTGATAGTGCATTAACATTATTCTATAACAATATTATAACATTTCATGATTAGTCTGTAGTAT	neg
1297160	CRISPR cluster 2 spacer 5	1200	AATGAAACTGCACTGTACTCGCTGCTGTATAGATGATTATTAACTTTACAACTGTTAGAAACTTATAAT	neg
1297245	CRISPR cluster 2 spacer 4	42000	AATGAAACCATACGCCAGAGTAAAAGTCACATGGAACATCCCAATACCAATACAACAGACTCGCAATTAACCCGT	neg
1297330	CRISPR cluster 2 spacer 3	12000	AATGAAACGAACACACCGTGATATCTCCTTTGAATCTCGCGAACGCTACTAGTTTGTCTCTCGCAATTAACCCGT	neg
1297440	CRISPR cluster 2 spacer 2	160000	AATGAAACATTAAGAGATTTAGACCCAGAAATGAAAGAAATTCTAGCAAAAGCATCATCGATTGCA	neg
1297520	CRISPR cluster 2 spacer 1	45000	AATGAAACGGCTAGAATGTCGACAGCCGTTGACGTGTCCATGTCTATGTCCGTGTCTATGTCCATGCTCG	neg
1306950	CRISPR cluster 3 spacer 1	23000	AATGAAACGGTAATGAAACTAGTATAATCTCCGTTAATTCATCTGCTACCTCTGGTAGTCTCTGTATTTCCGCAAACGCTCGC	pos
1307050	CRISPR cluster 3 spacer 2	14000	AATGAAACAACGCCTGGAGAAAAGCCTTCGGTAAACCCCTAACAGACACAGCCCT	pos
1307145	CRISPR cluster 3 spacer 3	84000	AATGAAACAATACCAGAACGTCTCACCCGCATGGAACTTCGGCTTCAGCGGAGTACCACAC	pos
1307240	CRISPR cluster 3 spacer 4	51000	AATGAAACCGCTGTGGATAAACGATTGTCCACCGTGATACATAGCCGTCTAACCCTTCTTCG	pos
1307330	CRISPR cluster 3 spacer 5	7000	AATGAAACCTGTCTTCGCTTCTGGCCTTACTGTCTTCGTGAATGTTCCAAGCTCC	pos
1307430	CRISPR cluster 3 spacer 6	34000	AATGAAACTCTTGAGTAGGATACCGTTGATGATTGCCTCTCTCGTTTCCTTTGCCTCGTAGCCT	pos
1307525	CRISPR cluster 3 spacer 7	120000	AATGAAACTGTGCTGGTGCTAAGTGAAAAGATTGCCACCCAATGCCCTAGATCTCTGACTCGC	pos
1307600	CRISPR cluster 3 spacer 8	2000	AATGAAATCCCACTACCGTCCTACATACTGCAGAGAGGTCCACCGTTGTTTTTATC	pos
1328430	CRISPR cluster 4 spacer 3	5600	AATGAAACCCGGCGCAAGATACGTGCCGTGGACGTCCGTGATAAAATGGGTAATGAAACTCTCG	neg
1328500	CRISPR cluster 4 spacer 2	4000	AATGAAACGAAAAAGTCTTCAACGATCTCTCAGTCTTCATCCGAGAACTCACACTGAGCCT	neg
1328570	CRISPR cluster 4 spacer 1	42000	AATGAAACGGGGTAACATGACGACCACCGACGCATGGGTTATAACAGAGCACATAGGTCTAGTCTCGCAATTAACCCGC	neg
1362460	CRISPR cluster 5 spacer 11	570	AATGAAACACGTTCCTTCAAGGCGACTGTGTATTTTCCAGAATCCTGTTCCCGCCCA	neg
1362560	CRISPR cluster 5 spacer 10	200	AATGAAACCCGACTGCGCCAGGCGCGAGGTACTCGTCCCAGACGTTTTGTGC	neg
1362640	CRISPR cluster 5 spacer 9	2100	AATGAAACTCAATGACGTACCGAGCCATCGGTGATCCCGCTGGTGCTCCTGCCCTATAACTCGC	neg
1362730	CRISPR cluster 5 spacer 8	1700	AATGAAACTAATCCTGCACCTTAAGTCTGCCTCTATGTTGTCCCAGATGCTCTTCCAACACACGTTCTCGC	neg
1362830	CRISPR cluster 5 spacer 7	1000	AATGAAACTCTATCCCGCACTCTACGGTCACCGACAACCAACATGGGATTACTCCGCAAAACTCGC	neg
1362920	CRISPR cluster 5 spacer 6	2700	AATGAAACTACTGCTCCAATAGACCCTCCACAAGACCGAAGCCTTGTCCGC	neg
1363010	CRISPR cluster 5 spacer 5	6200	AATGAAACACTGACCACTCCACTGGGAACGCCATGATATACGCCGTGTAACT	neg
1363090	CRISPR cluster 5 spacer 4	15000	AATGAAACGACTGATTCCCATAGTGCCGATAGCGCGGCGGCGAGCTCTGTGTCCACCGAGTCTCGC	neg
1363180	CRISPR cluster 5 spacer 3	12000	AATGAAACAGGACGCGGAAGTGAAAGTCGTTATCCCCCTAAGAGTCGCAAACCGGAC	neg
1363270	CRISPR cluster 5 spacer 2	18000	AATGAAACGCTCCTTAAGGACATCGTCATAAAGTATCGCTTTCTCCACGTTGCTGAGGCCTAACGCG	neg
1363370	CRISPR cluster 5 spacer 1	3000	AATGAAACTTGTTGCTACTCTGGCCCCTCTCAGTACGCTGTCTCGTCCGTGCCCTGGCTGT	neg

## Sheet: Small RNAs
Small RNAs
position	prediction	coverage	sequence	orientation	comments
3810	antisense RNA	8400	CTCAGAAGAACGCGTCTAACGTCCTCTGTTCACCTCCTCCTTCCTTCTTCTTTTCCTCTCTCTCCTCTTCTTCCTCCGCTTTTTCT	pos	antisense RNA in MK005
11010	sense RNA	2500	TCGAGGAGCTCGAGCTCCGCAAGCGTCCCCGCGGCACCGTTCTTTT	neg	sense RNA in 5' region of MK0010
22028	antisense RNA	8100	CTTACTCATCAGCTGGGACTGAACCTTTAGGAACTCTCGGGAGTGGTCTCGCATCTTCTCCTCTATCTCCTTCATCCTCTT	pos	antisense RNA in the middle of MK0024
39840	3' poly-T	6700	GCACCCTAGATCGCCAGCCTAGCGCCTATGAGCTCGTGACGTCTCGTCTCTCCTAAACCTATTTCTTT	neg	upstream of MK0043 (tRNA/rRNA cytosine-C5-methylase)
40142	RNase P	3100	GGTGGGCTGGCGGCTCCCCCGCCCCGAGGAAGGACCCGCCGGAGCAAGGCAATGAAGGCGGGTCCGTCGGGGTACGGCCGTGGGGCCGCTAAGGGGAGGAAGCTCCGCCCCCGGGCCCGGGCCCGCCGCCCCGAGAGGGGGCCGGCCGAGAGGCCGGGGACCGGCCACAGAAACGACACGTCCGTCGGCGGATGGCGATGACGCGGCTGAGGCCCGCCGTGGGCGGGCCGAGAAGGGCCCCGGCGACGGGGCCCGAGCTAACCCGCAGAGGACGCCGGCGGGATCGGTGAACGGGCCGCCCGGCGGGGGGCGAGGCCGAATGAGCCCGATGATACGAGGGTGATGCCCCCGATGAGTTCCCGGGCCGGAGGGGGATGGTAGGCCGCTGAGGTGAATGCC…	pos	RNaseP (termini identified with circulated reads)
60539	antisense RNA	2100	CTGACTAATCCACGACAAAAGTTCCACCGGATCGGCCGGAATTCTTACACCATCGATAATGAACGCGTCCGTGGCGTTTTCTT	neg	antisense RNA in MK0068
65324	sense RNA	2200	GACGTGGACTTCGTCGATACTGACCTCAACTATTCCCAACGGGAGGCCGTAGAACACGCACTAGGGGCGCCGGATTTCTTCCTAATTCACGGCCCTC	neg	sense RNA in MK0070
107070	antisense RNA	6100	CTCTTCCACTAAGCTCGGTCGTGAGCGCAGGCTGGCGTCGAGTTTCTCCGCCGTTGTCACC	pos	antisense RNA in the middle of MK0111 (superfamily II helicase)
155807	sense RNA	2200	GTGGAAGAGTTGTCCTGTACGAGAGACGAGTTCGCGGAGGCGCTCCGTGCCGAGGGAGTGGACT	pos	sense RNA in MK0156
257779	5' UTR	19500	AGGGCGTCTATGGGAGAGTGGAAACCTAAAATCATAGCTTTCT	neg	5' UTR MK0268 (FlpD_1)
263769	antisense RNA	11000	ATTATCTCCTCCATCCCACGTCTGTTCTCCCAGAACC	neg	antisense RNA in MK0274
305119	3' UTR, 3' poly-T	6900	CTCTCCGCCTACTACGTCGCCGGCACCTTCGCCCTCCGGCGGCTCGTCAAGAAGTAACGCCCTCACCTCCACCGCCTTTTCTT	pos	MK0314 3'UTR
345302	3' UTR, 3' poly-T	4500	GCAGGGTTCTCCGTTCGCGGTGCGGCGTCGTACATGCTGTTGATTTCCCTAGGGATTTACGCCCTCCTCTAACCCGCAGTCTTTTT	neg	MK0356 3' UTR
355100		6100	TTTTTTATCTCTTCAGTCACTGTTCCTTTGCCACCTCTCTTCT	pos	between MK0366 and MK0367
356800	H/ACA box RNA Nr1	3000	GGGCCCCCGACGGGGGGAGACGGGAGTCTCCCGGCGGTGATCCCCGCGGTCACGCTCCCGGCACATCGGTTCCCGTCACGCCCGTGAGTGGCCGTAGT GCCGTCGATGATCGGGCGGCCTGGCCGCCGGGTACACCTTTA	neg	structured, contains one k-turn and one degenerated k-turn motif (red, adjacent stem underlined), 3' terminal ACA (blue)
386108	antisense RNA	1400	CTCACTTGATAATCGCGGTATCTGCGAAGTCGTTCGAAGTAGGATCTCCGGACGGGCTCGCACGTGGGAGCCCGAAGACCACACCGGCTCAGTTTGA	neg	antisense RNA inMK0405
404432		13000	GGTCGAACTCGAAACCGAATTAAAGCGTCTCGAGAAGATCTTGAAGGACCTAGAGCGCGTGGAGGGAGATGTTAGAGGCGGTGAGAATGAA TGACGATAGCCGAGTTCGTAGCAGTTGGCGTACTC	neg	MK0432 3'UTR
412428	antisense RNA	1900	AACGGAAGGGGGTGGGGTAGGGAGAGGAGAGTCGAAACGGTGGAAGGTGGGTTTCCAGTCGGTCGGCTTGCTTGTT	neg	antisense RNA in MK0442
496767	mRNA, 3' poly-T	199000	GAGTAGGGGAGGCCCCGATGAACTTCGGACGCGTCCTCCACGCTCTATCCGGAAGTGATCGAGTGGAGTTGGAACGCTGGGAGGACGACCAGGCCAC TCTCGAAATGCCTGAAATGTGCACAGCGATGTTGGTGCCGCGTGTGGTAGAGGTCGGGGCCGAGGGGTAGGCCCCCTCCATCCTTTTTT	neg	potential mRNA (potential ORF underlined)
522011		23300	AGGGTTTCGAGGTGACGGGGTAGGGGGGTCACCTTTGGGGGTGTACGTGGCCGAGAACTTCACCGGAGTTTACGCGTTCGATGAGGAGGGGAACCTGA	pos	between Mk0558 and Mk0559 (protein implicated in ribosome biosynthesis)
543338		24600	GGCCTTGGTGCCGCGGCTCATGGGCCTTGACCCCCGACCGGTGGGAGCCTCCCTTCCCGCCCCCTCTCTTTCCAATCATTCTCATTTGTGCGAGCGTTG ATCTGACCATGAACTCGACCGGGTCAGTTAAATTATTTGCCCCCTTACCATACTCGACCACCATG	neg	contains several palindromic sequences
576409	H/ACA box RNA Nr2	14600	CACCCGCGTCGCACGGTCCCTCCGGGACACGGTCGTGAGGACCGGGGATGACCGGACGGTCAACCCCGACGCGGGACAGGCGGGGATAGC CTCCCGCGCGAGGGTCCTCCCCGGACAAGGGATGAGCCAGTCCGGTGACCGGTGACCGGGGAGTGTTAATCGCGGGAGGTACATTTCCACCGCC	neg	structured, contains one k-turn and one degenerated k-turn motif (red, adjacent stem underlined), 3' terminal ACA (blue)
577424	sense RNA	6800	ATCCCCCGGTCCATCGTGGATGAAGCGATCCGGATTTATCGGAAGGCCGTGGAGAAGGATCTAGTCCGAGGTAG	neg	sense RNA in the middle of MK0619 (transcription initiation factor IIB)
621212	3' UTR, 3' poly-T	12600	GCTGATCGTCGAGGCCAACGAGGACGTCGGCGTCGAGCCGCAGGTGGAGGAGCACCCGGCCAACATCGTCCGCTAACGCCACAGACCCCGTTTTTTTC	pos	MK0662 3'UTR
667227	mRNA	5400	ACGCACGTCGGGTGAATCGGAAAGAGAAAAGTTAAAAAATTGAAAAGGAGTAGGTTTACTCCCGGGGAGTGGGTAAAATGCGCGCTCTGAAGGAGTTCGTAAAGTCTGAGCGCGGTCAGGGTGGTATCGAGTACCTACTGCTGATCGCCGCGCTGATCGGTCTGGGAATCCTGATCGCGTACTACTGGTGGACCTCAGCGCAGGCAGCCGGTAAGTCAGCTTCGGGTGGCGCCTCGACGGCAGGTAGCACGGCGAAGTCGAAGGGTACTGAAATGGCGTCGACGTATGCGAATAAGATCTCGTAAGCCCAGCAATCCAGGCGACCCCACGCCCCAGCACTTATCTCCCTTGGCAGATTAAATTATCTTTCTTTCTCTATTCATACTGATCGGTCGGTCG…	neg	potential ORF
673901	5' UTR	5700	CGTATACCACGTTCTCCTCCTCTGCCATGGTGTGTACCCCCGCTAGCTCGCTGATTATAGGGCT		5' UTR MK0715
720500	H/ACA box RNA Nr3	25900	GGGGCCAGACTTCGCAAAAGATGACTCCCGTCTGGGTCCCCCGGGGGAGAAGGCCGTCGCCTGTCGATGATCCCGGGGCCGGAGGACGGGGGACA CCCCCTCACTGAT	neg	structured, contains two k-turn motifs (red, adjacent stem underlined), 3' terminal ACA (blue), (termini identified with circulated reads)
802561		27300	GACAGAAAGAGAAGAAGAGCTGCGTAAGATCCGTGAGACGGAAAAGGGTTAGAGGGGAACTCGGAGTAGAGATGCAG	pos	between MK0843 (ribosomal protein L29) and MK0844 (translation initiation factor)
814021	3' UTR, 3' poly-T	9800	GATCGAGCTTCATCCATGACGAAGCAGCTCACGCGCCGCCTTATCCACGATCTTTTCTT	neg	MK0858 3'UTR
814995	mRNA	15000	AGGCGGTGTCGTCATGCGCAGGCTGGGGCGCGCCCTCCACGTTACGCCCCGGGGAAATCTGATCGCAAGGGCCGATCACGTACCGCCGTTAGGGGCGCCCGTTGTAACTCGCCGTCGTGAGCGTGTAGGTGTTATTGTGGACGTTTTTGGGCCCGCGGATAAGCCCTACGTGGCCATCCGAGATAAGTCCCGCCACCACCTCGAGAGGTTCGTCGGGAAGGAGCTCTTCATACCACCCAGACGACGGCGAAGGCGTCCTCCTCGCAGGCGGCGGGGTCGGCCCCGCCGCCGCAGATGATGGGG	neg	mRNA MK0859 (GAR1) stable 3-terminal hairpin (underlined)
848359	5' UTR	6700	AAGGGTACGCGGCGGGCCCCTCGGAGGTCGTGGGGGCTGGGGAGATGGCCGAGGCTCTC	pos	5' UTR MK0899
892365		10600	CTAACGATGAGGTGGAGAGGACGGGGCAGATGGCGCGGTGGCCCGGGCAGACCCGGACGCGG	neg	between MK0932 and MK0933
927384	antisense RNA	3900	ATACACCATCTCGATCGCCTCGTCGAGCGTCGGGGGTTTTTCGACGGTAGGTACCTCGCCCCCGGCCATCAGCTCGTACTC	neg	antisense RNA in the middle of MK0966
935850	SRP	2200	CTGACCGATCACGACCTAAACTATAAGTACCGTCCTTGAGGCGATCTCGATGGCGGCGGGCTAGGCCGGCGGGCTGGCGGTCCGCTGTAACCCGAAATCCGCCTCATGCGGGGGCCGAAGCCGAGGGGGCGGCCCGGTCCCCCGGAGTACCGGCCCCCCGGACCCGACCGATGACCCTCCGGCCCCCCGGGGGCCCGGGGTGGCGGGGCCGCCGCCGGAGGGCGGCGCGCCACCGCCTTTGCCGGGGCACCGGGTCAGGCCCGAGAGGGAGCAGCCCACCCCGGACCCGCGGCCGCTCGGGGGTCGCCGGAGGCAGGTCGGCCGGGGGAGTACCGGGCTCCGGGGGCCGGGTCCACCCCTCGGCGCGCCCGCCGCCGTCCT	neg	SRP RNA
984900	mRNA	69200	GTTCTCGGTGAAGGAGGTGTGAAGGTTTGGAAGGGAAGGACAAGCCCGTGGATGTTGGGGACGTCTACGAGGTAAAGATCGAGGACACAGGGAAGC	neg	MK1022 (TRAM domain) fragment
1052483		5300	GGGCGATGGGGCTACACCGGACGGGGGTGACTCCTATCACTGGGGTTATTACC	neg	between MK1083 and MK1084
1064329		4100	CCCACTCCAGCCGCGCGTCCTCCTCGGGATCGATGGGGGTCAATCCCCGGCCCCCTTCGACCCGTCCGGGCGACGG	pos	antisense RNA to MK1094 transcription start
1079266	5' UTR	5100	GGGGCCTTCGTTGGAGTACGGGTGTCTGATCGGGGGAGAGTGGCTCG	neg	5' UTR MK1108
1115587	5' UTR	9200	ATCTCCATACAACTTGGGGGCACATTAGGGGGATCGTGTGCCGGAGTTGGTCGAGTCGCACGTCCACGTCCCGATACCTTC	pos	5' UTR MK1136
1135315	sense RNA	5300	AATACTCGATCATCGACTTGAGAAACCCGGTATTACCCCCGGAGTGGAAGCGAGCACCACCGGTTAGTGAGGTCACCGTGGAGTACGGTCCT	pos	sense RNA in the middle of MK1149 (similar sequence in MK1147)
1258590		2900	CCTCAGCCGTGAACCCCCGGCGCGATGCTCCTGCGTGAGGGTGGGGAGGGAGTGAGGGTTCCCTTGTCCGTGGTGGAGGGTCTCGTGTGCCTCACGG	neg	between MK1251 and MK1252
1419098	H/ACA box RNA Nr4	11000	CGAGAGGACGGCCCCGAAAACCTGAGGGTGACTCCCGATGAGGGGGAGTAGGGGCCGCCGATGAGCCCCGCGGTCCAGGCTGGGGCCGGGACGGGTGAC GACCGGAAGGCGACGGATGACCGGCCTGGCTAACCGCGGGGCACAGTCATTCC	neg	structured, contains two k-turn motifs (red, adjacent stem underlined), one 3' terminal ACA motif (blue)
1496501	antisense RNA	3100	CGTGATGATCGTGTTGTTGAAGGAGGCGTAGATGTGGGCGATTCCCCACCGCTCTTTCTT	neg	antisense RNA 5' region gene MK1473 (rps11p)
1500940	H/ACA box RNA Nr5	6200	CGACGCCACACCTGTAGCGGCACGGCCGAAGGACCGGTGAGGTCACGGGTGTTCCGATGAGCCGGTGCTCCGGGCCCCCGGTACATCC GACGGCGGCGTCGGGAGGTAGGTGGTGAGAATCACCTCCGATGACCTCCCGCCCTCCAGCCGGGGGCACAATCGTTACTTCTTC	pos	structured, contains one k-turn and one degenerated k-turn (red, adjacent stem underlined),2 ACA motifs (blue)
1506290	3' UTR, 3' poly-T	37400	CTTCGCCGGCGTGTTGTTGGTGCCGTTGCTGCTTCTCGCGTTCTAAATCCCTTTTTT	neg	MK1485 3'UTR
1531748	antisense	1000	ATTCCAACCCATCCTTCAGGCGGTTCGAACCCTACGAAGGATTGATGAGACAGATCGTACACCGCCTTCCGGGCGTTCGTACACGCCCCGAACCTGC	neg	antisense RNA in MK1519
1587745		2900	GCCGGGATGACCTGTCGGGTGGGGCCCGACGCGAGATGGGGAGGCGCCCCTTGGGGGACCGA	neg	structured, near C/D box sRNA (degenerated C/D box sRNA?)
1608880	3' UTR, 3' poly-T	5400	TCGCCATCACGGACGAGGCACCGAATTACCCGATATCGAATCAGTAGGCGTCGCCGACGTCCCCTCATAGTTTTTC	neg	MK1600 3' UTR
1610398	5' UTR	22700	CAAAAGGCGCGGGGAACGGGGGCTTGGTCGGGCGGTACACTCG	neg	5' UTR MK1600 (GuaB)
1618746	H/ACA box RNA Nr6	35300	ACGCTGATCAGAGCCCGAGCGCGGGCCCGCCCCGGTTCGGCAGGCGGCGGTGAGGTGGGGGTTATCCGCCGATGAACCGCCGTTCAACGGC CGGGGTACACGGGCGATGAGCCCCGTGGCCCGACCGGGCGGAGGCGGGCTCGGTTCCCGGCGATGACGCCCCGGTCCCGTCGGGCGGGGCACA	pos	structured, contains two k-turn motifs (red, adjacent stem underlined), 3' terminal ACA (blue)
1683517	3' UTR, 3' poly-T	3200	ATCTTCCTCGGCACTTCCTCGAGCACCCATTTCAACATTTTTTCT	neg	MK1682 3' UTR
